# Supplementary material for: Ecological processes of bacterial microbiome assembly in healthy and dysbiotic strawberry farms
Source: BMC Plant Biol. 2024 Jul 20;24:692. doi: 10.1186/s12870-024-05415-8 (PMC11264780; doi:10.1186/s12870-024-05415-8)
Supplement: Supplementary file 1 — Supplementary Material 1 [file 12870_2024_5415_MOESM1_ESM.xlsx]

## Sheet: Supplementary table 1
Supplementary Table 1. Metadata of analyzed samples from strawberry plantations
sample-id	Plantation	Type	Variety	Soil-type_WRB (World Reference Base for Soil Resources - WRB)	Health status	Cultivation	Irrigation	Elevation	Longitude	Latitude	pH	reaction_soil	P2O5 [mg 100 g-1]	phosphorus_richness	K2O [mg 100 g-1]	potassium_richness	Mg [mg 100 g-1]	magnesium_richness	organic_carbon [% air dry mass]	organic_matter [% air dry mass]	NaCl (g l-1)	N-No3 (mg l-1)	P accessible (mg l-1)	K accessible (mg l-1)	Ca accessible (mg l-1)	Mg accessible (mg l-1)	Cl accessible (mg l-1)	N-NH4 accessible (mg l-1)	commentary
348-19	1	bulk-soil	Aprica	Eutric Fluvisols	healthy	agrotextile	Yes	175.1	50.1304	22.6253	5	acidic	19	high	39.6	very high	17.2	very high	1.2	2.07	0.14	5.8	95.3	188	733	114	10.1	20.6
350-19	1	bulk-soil	Aprica	Eutric Fluvisols	healthy	agrotextile	Yes	176.8	50.1303	22.6247	4.9	acidic	16	high	42.9	very high	20.8	very high	2.1	3.62	0.14	5.8	95.3	188	733	114	10.1	20.6
347-19	1	rhizosphere	Aprica	Eutric Fluvisols	healthy	agrotextile	Yes	177.6	50.1306	22.6258	nd	nd	nd	nd	nd	nd	nd	nd	nd	nd	nd	nd	nd	nd	nd	nd	nd	nd
349-19	1	rhizosphere	Aprica	Eutric Fluvisols	healthy	agrotextile	Yes	176.3	50.1304	22.6248	nd	nd	nd	nd	nd	nd	nd	nd	nd	nd	nd	nd	nd	nd	nd	nd	nd	nd
351-19	1	rhizosphere	Aprica	Eutric Fluvisols	healthy	agrotextile	Yes	176.8	50.1303	22.6245	nd	nd	nd	nd	nd	nd	nd	nd	nd	nd	nd	nd	nd	nd	nd	nd	nd	nd
352K-19	1	roots	Aprica	Eutric Fluvisols	healthy	agrotextile	Yes	177.6	52.4314	24.1411	nd	nd	nd	nd	nd	nd	nd	nd	nd	nd	nd	nd	nd	nd	nd	nd	nd	nd
354K-19	1	roots	Aprica	Eutric Fluvisols	healthy	agrotextile	Yes	176.3	52.3978	23.9772	nd	nd	nd	nd	nd	nd	nd	nd	nd	nd	nd	nd	nd	nd	nd	nd	nd	nd
356K-19	1	roots	Aprica	Eutric Fluvisols	healthy	agrotextile	Yes	176.8	52.3903	23.9169	nd	nd	nd	nd	nd	nd	nd	nd	nd	nd	nd	nd	nd	nd	nd	nd	nd	nd
352L-19	1	shoots	Aprica	Eutric Fluvisols	healthy	agrotextile	Yes	177.6	52.4314	24.1411	nd	nd	nd	nd	nd	nd	nd	nd	nd	nd	nd	nd	nd	nd	nd	nd	nd	nd
354L-19	1	shoots	Aprica	Eutric Fluvisols	healthy	agrotextile	Yes	176.3	52.3978	23.9772	nd	nd	nd	nd	nd	nd	nd	nd	nd	nd	nd	nd	nd	nd	nd	nd	nd	nd
356L-19	1	shoots	Aprica	Eutric Fluvisols	healthy	agrotextile	Yes	176.8	52.3903	23.9169	nd	nd	nd	nd	nd	nd	nd	nd	nd	nd	nd	nd	nd	nd	nd	nd	nd	nd
340-19	2	bulk-soil	Honeoye	Eutric Fluvisols	healthy	agrotextile	Yes	175.5	50.13	22.6252	5.4	acidic	21.5	very high	69.2	very high	19.8	very high	1.47	2.53	0.14	5.8	95.3	188	733	114	10.1	20.6
341-19	2	bulk-soil	Honeoye	Eutric Fluvisols	healthy	agrotextile	Yes	176.9	50.1301	22.6257	5.2	acidic	46	very high	73.4	very high	19.4	very high	1.76	3.03	0.14	5.8	95.3	188	733	114	10.1	20.6
337-19	2	rhizosphere	Honeoye	Eutric Fluvisols	healthy	agrotextile	Yes	176.7	50.1298	22.6248	nd	nd	nd	nd	nd	nd	nd	nd	nd	nd	nd	nd	nd	nd	nd	nd	nd	nd
338-19	2	rhizosphere	Honeoye	Eutric Fluvisols	healthy	agrotextile	Yes	175.5	50.1298	22.6249	nd	nd	nd	nd	nd	nd	nd	nd	nd	nd	nd	nd	nd	nd	nd	nd	nd	nd
339-19	2	rhizosphere	Honeoye	Eutric Fluvisols	healthy	agrotextile	Yes	175.5	50.1299	22.625	nd	nd	nd	nd	nd	nd	nd	nd	nd	nd	nd	nd	nd	nd	nd	nd	nd	nd
342K-19	2	roots	Honeoye	Eutric Fluvisols	healthy	agrotextile	Yes	176.7	52.3028	23.9739	nd	nd	nd	nd	nd	nd	nd	nd	nd	nd	nd	nd	nd	nd	nd	nd	nd	nd
343K-19	2	roots	Honeoye	Eutric Fluvisols	healthy	agrotextile	Yes	175.5	52.3128	23.99	nd	nd	nd	nd	nd	nd	nd	nd	nd	nd	nd	nd	nd	nd	nd	nd	nd	nd
344K-19	2	roots	Honeoye	Eutric Fluvisols	healthy	agrotextile	Yes	175.5	52.3225	24.0097	nd	nd	nd	nd	nd	nd	nd	nd	nd	nd	nd	nd	nd	nd	nd	nd	nd	nd
342L-19	2	shoots	Honeoye	Eutric Fluvisols	healthy	agrotextile	Yes	176.7	52.3028	23.9739	nd	nd	nd	nd	nd	nd	nd	nd	nd	nd	nd	nd	nd	nd	nd	nd	nd	nd
343L-19	2	shoots	Honeoye	Eutric Fluvisols	healthy	agrotextile	Yes	175.5	52.3128	23.99	nd	nd	nd	nd	nd	nd	nd	nd	nd	nd	nd	nd	nd	nd	nd	nd	nd	nd
344L-19	2	shoots	Honeoye	Eutric Fluvisols	healthy	agrotextile	Yes	175.5	52.3225	24.0097	nd	nd	nd	nd	nd	nd	nd	nd	nd	nd	nd	nd	nd	nd	nd	nd	nd	nd
358-19	3	bulk-soil	Dipred	Eutric Fluvisols	unhealthy	agrotextile	Yes	175.5	50.1231	22.6145	5.8	mildly acidic	11.3	medium	29.8	very high	17.8	very high	1.12	1.93	0.07	7.12	30.7	66.2	733	101	0	0	Pestalotiopsis, Colletotrichum, Phytophtora found in 2018, currently weak root system, diseased root
360-19	3	bulk-soil	Dipred	Eutric Fluvisols	unhealthy	agrotextile	Yes	175.6	50.1235	22.6152	5.6	mildly acidic	15.3	high	25.3	very high	23	very high	1.66	2.86	0.07	7.12	30.7	66.2	733	101	0	0	Pestalotiopsis, Colletotrichum, Phytophtora found in 2018, currently weak root system, diseased root
357-19	3	rhizosphere	Dipred	Eutric Fluvisols	unhealthy	agrotextile	Yes	175.9	50.123	22.6143	nd	nd	nd	nd	nd	nd	nd	nd	nd	nd	nd	nd	nd	nd	nd	nd	nd	nd	Pestalotiopsis, Colletotrichum, Phytophtora found in 2018, currently weak root system, diseased root
359-19	3	rhizosphere	Dipred	Eutric Fluvisols	unhealthy	agrotextile	Yes	177	50.1233	22.6148	nd	nd	nd	nd	nd	nd	nd	nd	nd	nd	nd	nd	nd	nd	nd	nd	nd	nd	Pestalotiopsis, Colletotrichum, Phytophtora found in 2018, currently weak root system, diseased root
361-19	3	rhizosphere	Dipred	Eutric Fluvisols	unhealthy	agrotextile	Yes	175.7	50.1237	22.6156	nd	nd	nd	nd	nd	nd	nd	nd	nd	nd	nd	nd	nd	nd	nd	nd	nd	nd	Pestalotiopsis, Colletotrichum, Phytophtora found in 2018, currently weak root system, diseased root
362K-19	3	roots	Dipred	Eutric Fluvisols	unhealthy	agrotextile	Yes	175.9	51.165	24.9886	nd	nd	nd	nd	nd	nd	nd	nd	nd	nd	nd	nd	nd	nd	nd	nd	nd	nd	Pestalotiopsis, Colletotrichum, Phytophtora found in 2018, currently weak root system, diseased root
364K-19	3	roots	Dipred	Eutric Fluvisols	unhealthy	agrotextile	Yes	177	51.2153	25.0658	nd	nd	nd	nd	nd	nd	nd	nd	nd	nd	nd	nd	nd	nd	nd	nd	nd	nd	Pestalotiopsis, Colletotrichum, Phytophtora found in 2018, currently weak root system, diseased root
366K-19	3	roots	Dipred	Eutric Fluvisols	unhealthy	agrotextile	Yes	175.7	51.2833	25.1936	nd	nd	nd	nd	nd	nd	nd	nd	nd	nd	nd	nd	nd	nd	nd	nd	nd	nd	Pestalotiopsis, Colletotrichum, Phytophtora found in 2018, currently weak root system, diseased root
362L-19	3	shoots	Dipred	Eutric Fluvisols	unhealthy	agrotextile	Yes	175.9	51.165	24.9886	nd	nd	nd	nd	nd	nd	nd	nd	nd	nd	nd	nd	nd	nd	nd	nd	nd	nd	Pestalotiopsis, Colletotrichum, Phytophtora found in 2018, currently weak root system, diseased root
364L-19	3	shoots	Dipred	Eutric Fluvisols	unhealthy	agrotextile	Yes	177	51.2153	25.0658	nd	nd	nd	nd	nd	nd	nd	nd	nd	nd	nd	nd	nd	nd	nd	nd	nd	nd	Pestalotiopsis, Colletotrichum, Phytophtora found in 2018, currently weak root system, diseased root
366L-19	3	shoots	Dipred	Eutric Fluvisols	unhealthy	agrotextile	Yes	175.7	51.2833	25.1936	nd	nd	nd	nd	nd	nd	nd	nd	nd	nd	nd	nd	nd	nd	nd	nd	nd	nd	Pestalotiopsis, Colletotrichum, Phytophtora found in 2018, currently weak root system, diseased root
380-19	4	bulk-soil	Aprica	Eutric Cambisols	healthy	no-agrotextile-in-the-gound	No	223.7	49.9309	22.5172	4.5	very acidic	4.2	very low	17.1	medium	5.6	medium	1.11	1.91	nd	nd	nd	nd	nd	nd	nd	nd
382-19	4	bulk-soil	Aprica	Eutric Cambisols	healthy	no-agrotextile-in-the-gound	No	232.1	49.9303	22.5164	4.2	very acidic	13.8	medium	33.9	very high	8.2	high	1.19	2.05	nd	nd	nd	nd	nd	nd	nd	nd
384-19	4	bulk-soil	Aprica	Eutric Cambisols	healthy	no-agrotextile-in-the-gound	No	232.5	49.9298	22.5159	6.6	medium	12.1	medium	35.6	very high	8.4	high	1.19	2.05	nd	nd	nd	nd	nd	nd	nd	nd
379-19	4	rhizosphere	Aprica	Eutric Cambisols	healthy	no-agrotextile-in-the-gound	No	226	49.931	22.5174	nd	nd	nd	nd	nd	nd	nd	nd	nd	nd	nd	nd	nd	nd	nd	nd	nd	nd
381-19	4	rhizosphere	Aprica	Eutric Cambisols	healthy	no-agrotextile-in-the-gound	No	227.3	49.9306	22.5168	nd	nd	nd	nd	nd	nd	nd	nd	nd	nd	nd	nd	nd	nd	nd	nd	nd	nd
383-19	4	rhizosphere	Aprica	Eutric Cambisols	healthy	no-agrotextile-in-the-gound	No	233.7	49.93	22.5161	nd	nd	nd	nd	nd	nd	nd	nd	nd	nd	nd	nd	nd	nd	nd	nd	nd	nd
385K-19	4	roots	Aprica	Eutric Cambisols	healthy	no-agrotextile-in-the-gound	No	226	49.931	22.5174	nd	nd	nd	nd	nd	nd	nd	nd	nd	nd	nd	nd	nd	nd	nd	nd	nd	nd
387K-19	4	roots	Aprica	Eutric Cambisols	healthy	no-agrotextile-in-the-gound	No	227.3	49.9306	22.5168	nd	nd	nd	nd	nd	nd	nd	nd	nd	nd	nd	nd	nd	nd	nd	nd	nd	nd
389K-19	4	roots	Aprica	Eutric Cambisols	healthy	no-agrotextile-in-the-gound	No	233.7	49.93	22.5161	nd	nd	nd	nd	nd	nd	nd	nd	nd	nd	nd	nd	nd	nd	nd	nd	nd	nd
385L-19	4	shoots	Aprica	Eutric Cambisols	healthy	no-agrotextile-in-the-gound	No	226	49.931	22.5174	nd	nd	nd	nd	nd	nd	nd	nd	nd	nd	nd	nd	nd	nd	nd	nd	nd	nd
387L-19	4	shoots	Aprica	Eutric Cambisols	healthy	no-agrotextile-in-the-gound	No	227.3	49.9306	22.5168	nd	nd	nd	nd	nd	nd	nd	nd	nd	nd	nd	nd	nd	nd	nd	nd	nd	nd
389L-19	4	shoots	Aprica	Eutric Cambisols	healthy	no-agrotextile-in-the-gound	No	233.7	49.93	22.5161	nd	nd	nd	nd	nd	nd	nd	nd	nd	nd	nd	nd	nd	nd	nd	nd	nd	nd
368-19	5	bulk-soil	Honeoye	Eutric Cambisols	healthy	no-agrotextile-in-the-gound	No	221.7	49.9558	22.549	6.2	mildly acidic	36.9	very high	62.6	very high	13.1	very high	1.38	2.38	0.2	21.3	24	103	417	49.3	0	10.2	Mites were appearing on the plants, dry
370-19	5	bulk-soil	Honeoye	Eutric Cambisols	healthy	no-agrotextile-in-the-gound	No	221.7	49.9562	22.5475	6.8	neutral	24.3	very high	100	very high	7.5	high	1.52	2.62	0.2	21.3	24	103	417	49.3	0	10.2	Mites were appearing on the plants, dry
372-19	5	bulk-soil	Honeoye	Eutric Cambisols	healthy	no-agrotextile-in-the-gound	No	221.8	49.9565	22.5462	6.5	mildly acidic	15.9	high	49.2	very high	13.7	very high	1.23	2.12	0.2	21.3	24	103	417	49.3	0	10.2	Mites were appearing on the plants, dry
367-19	5	rhizosphere	Honeoye	Eutric Cambisols	healthy	no-agrotextile-in-the-gound	No	221	49.9557	22.5498	nd	nd	nd	nd	nd	nd	nd	nd	nd	nd	nd	nd	nd	nd	nd	nd	nd	nd	Mites were appearing on the plants, dry
369-19	5	rhizosphere	Honeoye	Eutric Cambisols	healthy	no-agrotextile-in-the-gound	No	222.4	49.956	22.5482	nd	nd	nd	nd	nd	nd	nd	nd	nd	nd	nd	nd	nd	nd	nd	nd	nd	nd	Mites were appearing on the plants, dry
371-19	5	rhizosphere	Honeoye	Eutric Cambisols	healthy	no-agrotextile-in-the-gound	No	222.9	49.9564	22.5465	nd	nd	nd	nd	nd	nd	nd	nd	nd	nd	nd	nd	nd	nd	nd	nd	nd	nd	Mites were appearing on the plants, dry
373K-19	5	roots	Honeoye	Eutric Cambisols	healthy	no-agrotextile-in-the-gound	No	221	49.9557	22.5498	nd	nd	nd	nd	nd	nd	nd	nd	nd	nd	nd	nd	nd	nd	nd	nd	nd	nd	Mites were appearing on the plants, dry
375K-19	5	roots	Honeoye	Eutric Cambisols	healthy	no-agrotextile-in-the-gound	No	222.4	49.956	22.5482	nd	nd	nd	nd	nd	nd	nd	nd	nd	nd	nd	nd	nd	nd	nd	nd	nd	nd	Mites were appearing on the plants, dry
377K-19	5	roots	Honeoye	Eutric Cambisols	healthy	no-agrotextile-in-the-gound	No	222.9	49.9564	22.5465	nd	nd	nd	nd	nd	nd	nd	nd	nd	nd	nd	nd	nd	nd	nd	nd	nd	nd	Mites were appearing on the plants, dry
373L-19	5	shoots	Honeoye	Eutric Cambisols	healthy	no-agrotextile-in-the-gound	No	221	49.9557	22.5498	nd	nd	nd	nd	nd	nd	nd	nd	nd	nd	nd	nd	nd	nd	nd	nd	nd	nd	Mites were appearing on the plants, dry
375L-19	5	shoots	Honeoye	Eutric Cambisols	healthy	no-agrotextile-in-the-gound	No	222.4	49.956	22.5482	nd	nd	nd	nd	nd	nd	nd	nd	nd	nd	nd	nd	nd	nd	nd	nd	nd	nd	Mites were appearing on the plants, dry
377L-19	5	shoots	Honeoye	Eutric Cambisols	healthy	no-agrotextile-in-the-gound	No	222.9	49.9564	22.5465	nd	nd	nd	nd	nd	nd	nd	nd	nd	nd	nd	nd	nd	nd	nd	nd	nd	nd	Mites were appearing on the plants, dry
392-19	6	bulk-soil	Honeoye	Eutric Cambisols	healthy	straw	No	226.5	49.9808	22.6574	7	neutral	32.2	very high	64	very high	7.9	high	1.38	2.38	nd	nd	nd	nd	nd	nd	nd	nd	Very good soil structure, lots of pores. Mulching between the rows with straw.
394-19	6	bulk-soil	Honeoye	Eutric Cambisols	healthy	straw	No	228.1	49.9806	22.658	5.6	mildly acidic	23	very high	23.5	high	7.2	high	1.11	1.91	nd	nd	nd	nd	nd	nd	nd	nd	Very good soil structure, lots of pores. Mulching between the rows with straw.
396-19	6	bulk-soil	Honeoye	Eutric Cambisols	healthy	straw	No	228.8	49.9803	22.6584	5.2	acidic	23.6	very high	11.6	low	7	medium	1.06	1.83	nd	nd	nd	nd	nd	nd	nd	nd	Very good soil structure, lots of pores. Mulching between the rows with straw.
391-19	6	rhizosphere	Honeoye	Eutric Cambisols	healthy	straw	No	232	49.9809	22.6571	nd	nd	nd	nd	nd	nd	nd	nd	nd	nd	nd	nd	nd	nd	nd	nd	nd	nd	Very good soil structure, lots of pores. Mulching between the rows with straw.
393-19	6	rhizosphere	Honeoye	Eutric Cambisols	healthy	straw	No	226.1	49.9807	22.6577	nd	nd	nd	nd	nd	nd	nd	nd	nd	nd	nd	nd	nd	nd	nd	nd	nd	nd	Very good soil structure, lots of pores. Mulching between the rows with straw.
395-19	6	rhizosphere	Honeoye	Eutric Cambisols	healthy	straw	No	228.4	49.9804	22.6581	nd	nd	nd	nd	nd	nd	nd	nd	nd	nd	nd	nd	nd	nd	nd	nd	nd	nd	Very good soil structure, lots of pores. Mulching between the rows with straw.
397K-19	6	roots	Honeoye	Eutric Cambisols	healthy	straw	No	232	49.9809	22.6571	nd	nd	nd	nd	nd	nd	nd	nd	nd	nd	nd	nd	nd	nd	nd	nd	nd	nd	Very good soil structure, lots of pores. Mulching between the rows with straw.
399K-19	6	roots	Honeoye	Eutric Cambisols	healthy	straw	No	226.1	49.9807	22.6577	nd	nd	nd	nd	nd	nd	nd	nd	nd	nd	nd	nd	nd	nd	nd	nd	nd	nd	Very good soil structure, lots of pores. Mulching between the rows with straw.
401K-19	6	roots	Honeoye	Eutric Cambisols	healthy	straw	No	228.4	49.9804	22.6581	nd	nd	nd	nd	nd	nd	nd	nd	nd	nd	nd	nd	nd	nd	nd	nd	nd	nd	Very good soil structure, lots of pores. Mulching between the rows with straw.
397L-19	6	shoots	Honeoye	Eutric Cambisols	healthy	straw	No	232	49.9809	22.6571	nd	nd	nd	nd	nd	nd	nd	nd	nd	nd	nd	nd	nd	nd	nd	nd	nd	nd	Very good soil structure, lots of pores. Mulching between the rows with straw.
399L-19	6	shoots	Honeoye	Eutric Cambisols	healthy	straw	No	226.1	49.9807	22.6577	nd	nd	nd	nd	nd	nd	nd	nd	nd	nd	nd	nd	nd	nd	nd	nd	nd	nd	Very good soil structure, lots of pores. Mulching between the rows with straw.
401L-19	6	shoots	Honeoye	Eutric Cambisols	healthy	straw	No	228.4	49.9804	22.6581	nd	nd	nd	nd	nd	nd	nd	nd	nd	nd	nd	nd	nd	nd	nd	nd	nd	nd	Very good soil structure, lots of pores. Mulching between the rows with straw.
416-19	7	bulk-soil	Honeoye	Mollic Gleysols	unhealthy	agrotextile	Yes	216.6	49.8497	22.8031	5.2	acidic	13.1	medium	23.3	high	8.7	very high	1.37	2.36	nd	nd	nd	nd	nd	nd	nd	nd	Verticillium symptoms in 2018
418-19	7	bulk-soil	Honeoye	Mollic Gleysols	unhealthy	agrotextile	Yes	215.7	49.8492	22.8028	5	acidic	12.4	medium	27.7	very high	9.8	very high	1.27	2.19	nd	nd	nd	nd	nd	nd	nd	nd	Verticillium symptoms in 2018
420-19	7	bulk-soil	Honeoye	Mollic Gleysols	unhealthy	agrotextile	Yes	218.4	49.8484	22.8024	4.8	acidic	20.9	very high	20.6	high	5.8	medium	1.79	3.09	nd	nd	nd	nd	nd	nd	nd	nd	Verticillium symptoms in 2018
415-19	7	rhizosphere	Honeoye	Mollic Gleysols	unhealthy	agrotextile	Yes	218.2	49.8498	22.8032	nd	nd	nd	nd	nd	nd	nd	nd	nd	nd	nd	nd	nd	nd	nd	nd	nd	nd	Verticillium symptoms in 2018
417-19	7	rhizosphere	Honeoye	Mollic Gleysols	unhealthy	agrotextile	Yes	216.2	49.8495	22.803	nd	nd	nd	nd	nd	nd	nd	nd	nd	nd	nd	nd	nd	nd	nd	nd	nd	nd	Verticillium symptoms in 2018
419-19	7	rhizosphere	Honeoye	Mollic Gleysols	unhealthy	agrotextile	Yes	216.9	49.8488	22.8026	nd	nd	nd	nd	nd	nd	nd	nd	nd	nd	nd	nd	nd	nd	nd	nd	nd	nd	Verticillium symptoms in 2018
421K-19	7	roots	Honeoye	Mollic Gleysols	unhealthy	agrotextile	Yes	218.2	49.8498	22.8032	nd	nd	nd	nd	nd	nd	nd	nd	nd	nd	nd	nd	nd	nd	nd	nd	nd	nd	Verticillium symptoms in 2018
423K-19	7	roots	Honeoye	Mollic Gleysols	unhealthy	agrotextile	Yes	216.2	49.8495	22.803	nd	nd	nd	nd	nd	nd	nd	nd	nd	nd	nd	nd	nd	nd	nd	nd	nd	nd	Verticillium symptoms in 2018
425K-19	7	roots	Honeoye	Mollic Gleysols	unhealthy	agrotextile	Yes	216.9	49.8488	22.8026	nd	nd	nd	nd	nd	nd	nd	nd	nd	nd	nd	nd	nd	nd	nd	nd	nd	nd	Verticillium symptoms in 2018
421L-19	7	shoots	Honeoye	Mollic Gleysols	unhealthy	agrotextile	Yes	218.2	49.8498	22.8032	nd	nd	nd	nd	nd	nd	nd	nd	nd	nd	nd	nd	nd	nd	nd	nd	nd	nd	Verticillium symptoms in 2018
423L-19	7	shoots	Honeoye	Mollic Gleysols	unhealthy	agrotextile	Yes	216.2	49.8495	22.803	nd	nd	nd	nd	nd	nd	nd	nd	nd	nd	nd	nd	nd	nd	nd	nd	nd	nd	Verticillium symptoms in 2018
425L-19	7	shoots	Honeoye	Mollic Gleysols	unhealthy	agrotextile	Yes	216.9	49.8488	22.8026	nd	nd	nd	nd	nd	nd	nd	nd	nd	nd	nd	nd	nd	nd	nd	nd	nd	nd	Verticillium symptoms in 2018
428-19	8	bulk-soil	Honeoye	Mollic Gleysols	unhealthy	agrotextile	Yes	217.7	49.8489	22.8024	4.9	acidic	16.1	high	15	medium	10.4	very high	1.2	2.07	nd	nd	nd	nd	nd	nd	nd	nd	Poor growth
430-19	8	bulk-soil	Honeoye	Mollic Gleysols	unhealthy	agrotextile	Yes	218.9	49.8487	22.8023	5.7	mildly acidic	21.5	very high	34.5	very high	12.3	very high	1.21	2.09	nd	nd	nd	nd	nd	nd	nd	nd	Poor growth
432-19	8	bulk-soil	Honeoye	Mollic Gleysols	unhealthy	agrotextile	Yes	217.9	49.8484	22.802	5.4	acidic	15.2	high	30.9	very high	9	high	1.36	2.34	nd	nd	nd	nd	nd	nd	nd	nd	Poor growth
427-19	8	rhizosphere	Honeoye	Mollic Gleysols	unhealthy	agrotextile	Yes	218.9	49.849	22.8025	nd	nd	nd	nd	nd	nd	nd	nd	nd	nd	nd	nd	nd	nd	nd	nd	nd	nd	Poor growth
429-19	8	rhizosphere	Honeoye	Mollic Gleysols	unhealthy	agrotextile	Yes	217.7	49.8487	22.8023	nd	nd	nd	nd	nd	nd	nd	nd	nd	nd	nd	nd	nd	nd	nd	nd	nd	nd	Poor growth
431-19	8	rhizosphere	Honeoye	Mollic Gleysols	unhealthy	agrotextile	Yes	217.7	49.8486	22.8021	nd	nd	nd	nd	nd	nd	nd	nd	nd	nd	nd	nd	nd	nd	nd	nd	nd	nd	Poor growth
433K-19	8	roots	Honeoye	Mollic Gleysols	unhealthy	agrotextile	Yes	218.9	49.849	22.8025	nd	nd	nd	nd	nd	nd	nd	nd	nd	nd	nd	nd	nd	nd	nd	nd	nd	nd	Poor growth
435K-19	8	roots	Honeoye	Mollic Gleysols	unhealthy	agrotextile	Yes	217.7	49.8487	22.8023	nd	nd	nd	nd	nd	nd	nd	nd	nd	nd	nd	nd	nd	nd	nd	nd	nd	nd	Poor growth
437K-19	8	roots	Honeoye	Mollic Gleysols	unhealthy	agrotextile	Yes	217.7	49.8486	22.8021	nd	nd	nd	nd	nd	nd	nd	nd	nd	nd	nd	nd	nd	nd	nd	nd	nd	nd	Poor growth
433L-19	8	shoots	Honeoye	Mollic Gleysols	unhealthy	agrotextile	Yes	218.9	49.849	22.8025	nd	nd	nd	nd	nd	nd	nd	nd	nd	nd	nd	nd	nd	nd	nd	nd	nd	nd	Poor growth
435L-19	8	shoots	Honeoye	Mollic Gleysols	unhealthy	agrotextile	Yes	217.7	49.8487	22.8023	nd	nd	nd	nd	nd	nd	nd	nd	nd	nd	nd	nd	nd	nd	nd	nd	nd	nd	Poor growth
437L-19	8	shoots	Honeoye	Mollic Gleysols	unhealthy	agrotextile	Yes	217.7	49.8486	22.8021	nd	nd	nd	nd	nd	nd	nd	nd	nd	nd	nd	nd	nd	nd	nd	nd	nd	nd	Poor growth
440-19	10	bulk-soil	Dipred	Haplic Luvisols	healthy	agrotextile	Yes	216.1	50.1414	23.002	4.8	acidic	16.9	high	12	medium	4	medium	1.28	2.21	nd	nd	nd	nd	nd	nd	nd	nd	Pestalotiopsis, Colletotrichum, Phytophtora were found in 2018 and are currently well.
442-19	10	bulk-soil	Dipred	Haplic Luvisols	healthy	agrotextile	Yes	215.2	50.1411	23.0018	5.1	acidic	21.7	very high	23.5	very high	4.2	medium	1.03	1.78	nd	nd	nd	nd	nd	nd	nd	nd	Pestalotiopsis, Colletotrichum, Phytophtora were found in 2018 and are currently well.
444-19	10	bulk-soil	Dipred	Haplic Luvisols	healthy	agrotextile	Yes	215.6	50.141	23.0016	6.1	mildly acidic	37.6	very high	43.8	very high	8.4	very high	1.26	2.17	nd	nd	nd	nd	nd	nd	nd	nd	Pestalotiopsis, Colletotrichum, Phytophtora were found in 2018 and are currently well.
439-19	10	rhizosphere	Dipred	Haplic Luvisols	healthy	agrotextile	Yes	215.7	50.1417	23.0022	nd	nd	nd	nd	nd	nd	nd	nd	nd	nd	nd	nd	nd	nd	nd	nd	nd	nd	Pestalotiopsis, Colletotrichum, Phytophtora were found in 2018 and are currently well.
441-19	10	rhizosphere	Dipred	Haplic Luvisols	healthy	agrotextile	Yes	214.9	50.1413	23.0019	nd	nd	nd	nd	nd	nd	nd	nd	nd	nd	nd	nd	nd	nd	nd	nd	nd	nd	Pestalotiopsis, Colletotrichum, Phytophtora were found in 2018 and are currently well.
443-19	10	rhizosphere	Dipred	Haplic Luvisols	healthy	agrotextile	Yes	214.6	50.141	23.0017	nd	nd	nd	nd	nd	nd	nd	nd	nd	nd	nd	nd	nd	nd	nd	nd	nd	nd	Pestalotiopsis, Colletotrichum, Phytophtora were found in 2018 and are currently well.
445K-19	10	roots	Dipred	Haplic Luvisols	healthy	agrotextile	Yes	215.7	50.1417	23.0022	nd	nd	nd	nd	nd	nd	nd	nd	nd	nd	nd	nd	nd	nd	nd	nd	nd	nd	Pestalotiopsis, Colletotrichum, Phytophtora were found in 2018 and are currently well.
447K-19	10	roots	Dipred	Haplic Luvisols	healthy	agrotextile	Yes	214.9	50.1413	23.0019	nd	nd	nd	nd	nd	nd	nd	nd	nd	nd	nd	nd	nd	nd	nd	nd	nd	nd	Pestalotiopsis, Colletotrichum, Phytophtora were found in 2018 and are currently well.
449K-19	10	roots	Dipred	Haplic Luvisols	healthy	agrotextile	Yes	214.6	50.141	23.0017	nd	nd	nd	nd	nd	nd	nd	nd	nd	nd	nd	nd	nd	nd	nd	nd	nd	nd	Pestalotiopsis, Colletotrichum, Phytophtora were found in 2018 and are currently well.
445L-19	10	shoots	Dipred	Haplic Luvisols	healthy	agrotextile	Yes	215.7	50.1417	23.0022	nd	nd	nd	nd	nd	nd	nd	nd	nd	nd	nd	nd	nd	nd	nd	nd	nd	nd	Pestalotiopsis, Colletotrichum, Phytophtora were found in 2018 and are currently well.
447L-19	10	shoots	Dipred	Haplic Luvisols	healthy	agrotextile	Yes	214.9	50.1413	23.0019	nd	nd	nd	nd	nd	nd	nd	nd	nd	nd	nd	nd	nd	nd	nd	nd	nd	nd	Pestalotiopsis, Colletotrichum, Phytophtora were found in 2018 and are currently well.
449L-19	10	shoots	Dipred	Haplic Luvisols	healthy	agrotextile	Yes	214.6	50.141	23.0017	nd	nd	nd	nd	nd	nd	nd	nd	nd	nd	nd	nd	nd	nd	nd	nd	nd	nd	Pestalotiopsis, Colletotrichum, Phytophtora were found in 2018 and are currently well.
452-19	11	bulk-soil	Aprica	Haplic Luvisols	healthy	agrotextile	Yes	213.5	50.1413	23.0017	4.4	very acidic	21.3	very high	28.8	very high	2.8	low	0.96	1.66	0.14	23.9	18	70.6	397	29.4	45.8	19.5	The mite, thrips, is appearing.
454-19	11	bulk-soil	Aprica	Haplic Luvisols	healthy	agrotextile	Yes	nd	50.1416	23.0019	6.3	mildly acidic	26.5	very high	26.2	very high	4	medium	0.92	1.59	0.14	23.9	18	70.6	397	29.4	45.8	19.5	The mite, thrips, is appearing.
456-19	11	bulk-soil	Aprica	Haplic Luvisols	healthy	agrotextile	Yes	214.8	50.1419	23.002	4.6	acidic	18.3	high	38.7	very high	3.1	medium	0.95	1.64	0.14	23.9	18	70.6	397	29.4	45.8	19.5	The mite, thrips, is appearing.
451-19	11	rhizosphere	Aprica	Haplic Luvisols	healthy	agrotextile	Yes	214.1	50.1411	23.0016	nd	nd	nd	nd	nd	nd	nd	nd	nd	nd	nd	nd	nd	nd	nd	nd	nd	nd	The mite, thrips, is appearing.
453-19	11	rhizosphere	Aprica	Haplic Luvisols	healthy	agrotextile	Yes	213.4	50.1415	23.0018	nd	nd	nd	nd	nd	nd	nd	nd	nd	nd	nd	nd	nd	nd	nd	nd	nd	nd	The mite, thrips, is appearing.
455-19	11	rhizosphere	Aprica	Haplic Luvisols	healthy	agrotextile	Yes	nd	50.1418	23.002	nd	nd	nd	nd	nd	nd	nd	nd	nd	nd	nd	nd	nd	nd	nd	nd	nd	nd	The mite, thrips, is appearing.
457K-19	11	roots	Aprica	Haplic Luvisols	healthy	agrotextile	Yes	214.1	50.1411	23.0016	nd	nd	nd	nd	nd	nd	nd	nd	nd	nd	nd	nd	nd	nd	nd	nd	nd	nd	The mite, thrips, is appearing.
459K-19	11	roots	Aprica	Haplic Luvisols	healthy	agrotextile	Yes	213.4	50.1415	23.0018	nd	nd	nd	nd	nd	nd	nd	nd	nd	nd	nd	nd	nd	nd	nd	nd	nd	nd	The mite, thrips, is appearing.
461K-19	11	roots	Aprica	Haplic Luvisols	healthy	agrotextile	Yes	nd	50.1418	23.002	nd	nd	nd	nd	nd	nd	nd	nd	nd	nd	nd	nd	nd	nd	nd	nd	nd	nd	The mite, thrips, is appearing.
457L-19	11	shoots	Aprica	Haplic Luvisols	healthy	agrotextile	Yes	214.1	50.1411	23.0016	nd	nd	nd	nd	nd	nd	nd	nd	nd	nd	nd	nd	nd	nd	nd	nd	nd	nd	The mite, thrips, is appearing.
459L-19	11	shoots	Aprica	Haplic Luvisols	healthy	agrotextile	Yes	213.4	50.1415	23.0018	nd	nd	nd	nd	nd	nd	nd	nd	nd	nd	nd	nd	nd	nd	nd	nd	nd	nd	The mite, thrips, is appearing.
461L-19	11	shoots	Aprica	Haplic Luvisols	healthy	agrotextile	Yes	nd	50.1418	23.002	nd	nd	nd	nd	nd	nd	nd	nd	nd	nd	nd	nd	nd	nd	nd	nd	nd	nd	The mite, thrips, is appearing.
464-19	12	bulk-soil	Honeoye	Haplic Luvisols	healthy	agrotextile	Yes	225.9	50.149	23.0023	4.6	acidic	27.9	very high	33.5	very high	2.7	very low	0.97	1.67	0.17	6.74	20.8	107	238	16.7	26	8
466-19	12	bulk-soil	Honeoye	Haplic Luvisols	healthy	agrotextile	Yes	225.5	50.1494	23.0028	4.1	very acidic	19.4	high	34.9	very high	1.2	very low	1	1.72	0.17	6.74	20.8	107	238	16.7	26	8
468-19	12	bulk-soil	Honeoye	Haplic Luvisols	healthy	agrotextile	Yes	223.8	50.1503	23.0033	5.2	acidic	20.3	very high	25.1	very high	2.2	very low	0.85	1.47	0.17	6.74	20.8	107	238	16.7	26	8
463-19	12	rhizosphere	Honeoye	Haplic Luvisols	healthy	agrotextile	Yes	225.5	50.1488	23.0021	nd	nd	nd	nd	nd	nd	nd	nd	nd	nd	nd	nd	nd	nd	nd	nd	nd	nd
465-19	12	rhizosphere	Honeoye	Haplic Luvisols	healthy	agrotextile	Yes	224.6	50.1493	23.0026	nd	nd	nd	nd	nd	nd	nd	nd	nd	nd	nd	nd	nd	nd	nd	nd	nd	nd
467-19	12	rhizosphere	Honeoye	Haplic Luvisols	healthy	agrotextile	Yes	226	50.1498	23.003	nd	nd	nd	nd	nd	nd	nd	nd	nd	nd	nd	nd	nd	nd	nd	nd	nd	nd
469K-19	12	roots	Honeoye	Haplic Luvisols	healthy	agrotextile	Yes	225.5	50.1488	23.0021	nd	nd	nd	nd	nd	nd	nd	nd	nd	nd	nd	nd	nd	nd	nd	nd	nd	nd
471K-19	12	roots	Honeoye	Haplic Luvisols	healthy	agrotextile	Yes	224.6	50.1493	23.0026	nd	nd	nd	nd	nd	nd	nd	nd	nd	nd	nd	nd	nd	nd	nd	nd	nd	nd
473K-19	12	roots	Honeoye	Haplic Luvisols	healthy	agrotextile	Yes	226	50.1498	23.003	nd	nd	nd	nd	nd	nd	nd	nd	nd	nd	nd	nd	nd	nd	nd	nd	nd	nd
469L-19	12	shoots	Honeoye	Haplic Luvisols	healthy	agrotextile	Yes	225.5	50.1488	23.0021	nd	nd	nd	nd	nd	nd	nd	nd	nd	nd	nd	nd	nd	nd	nd	nd	nd	nd
471L-19	12	shoots	Honeoye	Haplic Luvisols	healthy	agrotextile	Yes	224.6	50.1493	23.0026	nd	nd	nd	nd	nd	nd	nd	nd	nd	nd	nd	nd	nd	nd	nd	nd	nd	nd
473L-19	12	shoots	Honeoye	Haplic Luvisols	healthy	agrotextile	Yes	226	50.1498	23.003	nd	nd	nd	nd	nd	nd	nd	nd	nd	nd	nd	nd	nd	nd	nd	nd	nd	nd
476-19	13	bulk-soil	Aprica	Arenic Fluvisols	healthy	agrotextile	Yes	213.7	50.2499	22.7478	5.3	acidic	16.7	high	18.6	high	1.7	very low	0.75	1.29	nd	nd	nd	nd	nd	nd	nd	nd
478-19	13	bulk-soil	Aprica	Arenic Fluvisols	healthy	agrotextile	Yes	212.9	50.2496	22.7479	5.6	mildly acidic	17.8	high	21.6	very high	2.6	low	0.78	1.34	nd	nd	nd	nd	nd	nd	nd	nd
480-19	13	bulk-soil	Aprica	Arenic Fluvisols	healthy	agrotextile	Yes	212.9	50.2495	22.748	4.4	very acidic	10	low	10.1	medium	2.7	low	0.78	1.34	nd	nd	nd	nd	nd	nd	nd	nd
475-19	13	rhizosphere	Aprica	Arenic Fluvisols	healthy	agrotextile	Yes	210.4	50.2499	22.7477	nd	nd	nd	nd	nd	nd	nd	nd	nd	nd	nd	nd	nd	nd	nd	nd	nd	nd
477-19	13	rhizosphere	Aprica	Arenic Fluvisols	healthy	agrotextile	Yes	212.9	50.2497	22.7478	nd	nd	nd	nd	nd	nd	nd	nd	nd	nd	nd	nd	nd	nd	nd	nd	nd	nd
479-19	13	rhizosphere	Aprica	Arenic Fluvisols	healthy	agrotextile	Yes	212.8	50.2495	22.748	nd	nd	nd	nd	nd	nd	nd	nd	nd	nd	nd	nd	nd	nd	nd	nd	nd	nd
481K-19	13	roots	Aprica	Arenic Fluvisols	healthy	agrotextile	Yes	210.4	50.2499	22.7477	nd	nd	nd	nd	nd	nd	nd	nd	nd	nd	nd	nd	nd	nd	nd	nd	nd	nd
483K-19	13	roots	Aprica	Arenic Fluvisols	healthy	agrotextile	Yes	212.9	50.2497	22.7478	nd	nd	nd	nd	nd	nd	nd	nd	nd	nd	nd	nd	nd	nd	nd	nd	nd	nd
485K-19	13	roots	Aprica	Arenic Fluvisols	healthy	agrotextile	Yes	212.8	50.2495	22.748	nd	nd	nd	nd	nd	nd	nd	nd	nd	nd	nd	nd	nd	nd	nd	nd	nd	nd
481L-19	13	shoots	Aprica	Arenic Fluvisols	healthy	agrotextile	Yes	210.4	50.2499	22.7477	nd	nd	nd	nd	nd	nd	nd	nd	nd	nd	nd	nd	nd	nd	nd	nd	nd	nd
483L-19	13	shoots	Aprica	Arenic Fluvisols	healthy	agrotextile	Yes	212.9	50.2497	22.7478	nd	nd	nd	nd	nd	nd	nd	nd	nd	nd	nd	nd	nd	nd	nd	nd	nd	nd
485L-19	13	shoots	Aprica	Arenic Fluvisols	healthy	agrotextile	Yes	212.8	50.2495	22.748	nd	nd	nd	nd	nd	nd	nd	nd	nd	nd	nd	nd	nd	nd	nd	nd	nd	nd
488-19	14	bulk-soil	Aprica	Fluvic Gleysols	healthy	agrotextile	Yes	nd	50.249	22.7479	5	acidic	9.5	low	30	very high	6.3	high	0.88	1.52	nd	nd	nd	nd	nd	nd	nd	nd
490-19	14	bulk-soil	Aprica	Fluvic Gleysols	healthy	agrotextile	Yes	214.2	50.2487	22.7479	5.9	mildly acidic	9.6	low	13.1	medium	4.4	medium	1.24	2.14	nd	nd	nd	nd	nd	nd	nd	nd
492-19	14	bulk-soil	Aprica	Fluvic Gleysols	healthy	agrotextile	Yes	213.7	50.2484	22.7478	4.8	acidic	5.2	low	19.9	high	4	medium	1.49	2.57	nd	nd	nd	nd	nd	nd	nd	nd
487-19	14	rhizosphere	Aprica	Fluvic Gleysols	healthy	agrotextile	Yes	215.1	50.2491	22.748	nd	nd	nd	nd	nd	nd	nd	nd	nd	nd	nd	nd	nd	nd	nd	nd	nd	nd
489-19	14	rhizosphere	Aprica	Fluvic Gleysols	healthy	agrotextile	Yes	215.4	50.2488	22.7479	nd	nd	nd	nd	nd	nd	nd	nd	nd	nd	nd	nd	nd	nd	nd	nd	nd	nd
491-19	14	rhizosphere	Aprica	Fluvic Gleysols	healthy	agrotextile	Yes	213.7	50.2486	22.7478	nd	nd	nd	nd	nd	nd	nd	nd	nd	nd	nd	nd	nd	nd	nd	nd	nd	nd
493K-19	14	roots	Aprica	Fluvic Gleysols	healthy	agrotextile	Yes	215.1	50.2491	22.748	nd	nd	nd	nd	nd	nd	nd	nd	nd	nd	nd	nd	nd	nd	nd	nd	nd	nd
495K-19	14	roots	Aprica	Fluvic Gleysols	healthy	agrotextile	Yes	215.4	50.2488	22.7479	nd	nd	nd	nd	nd	nd	nd	nd	nd	nd	nd	nd	nd	nd	nd	nd	nd	nd
497K-19	14	roots	Aprica	Fluvic Gleysols	healthy	agrotextile	Yes	213.7	50.2486	22.7478	nd	nd	nd	nd	nd	nd	nd	nd	nd	nd	nd	nd	nd	nd	nd	nd	nd	nd
493L-19	14	shoots	Aprica	Fluvic Gleysols	healthy	agrotextile	Yes	215.1	50.2491	22.748	nd	nd	nd	nd	nd	nd	nd	nd	nd	nd	nd	nd	nd	nd	nd	nd	nd	nd
495L-19	14	shoots	Aprica	Fluvic Gleysols	healthy	agrotextile	Yes	215.4	50.2488	22.7479	nd	nd	nd	nd	nd	nd	nd	nd	nd	nd	nd	nd	nd	nd	nd	nd	nd	nd
497L-19	14	shoots	Aprica	Fluvic Gleysols	healthy	agrotextile	Yes	213.7	50.2486	22.7478	nd	nd	nd	nd	nd	nd	nd	nd	nd	nd	nd	nd	nd	nd	nd	nd	nd	nd

## Sheet: Supplementary table 2
Supplementary Table 2: Core taxa on the ASV level for each healthy and unhealthy niche. Yellow marked taxa common for both healthy and unhealthy farms.
bulk soil
$healthy									$unhealthy
[1] "Unclassified Acidobacteriales"									[1] "Unclassified Acidobacteriales"
[2] "Bryobacter sp."									[2] "Bryobacter sp."
[3] "Solibacter sp."									[3] "Solibacter sp."
[4] "Unclassified Acidimicrobiia"									[4] "Unclassified Blastocatellaceae"
[5] "Mycobacterium sp."									[5] "Unclassified Vicinamibacterales"
[6] "Pseudarthrobacter sp."									[6] "Vicinamibacteraceae sp."
[7] "Nocardioides sp."									[7] "Unclassified Acidimicrobiia"
[8] "Streptomyces sp."									[8] "Mycobacterium sp."
[9] "Unclassified Gaiellales"									[9] "Nakamurellaceae"
[10] "Unclassified Solirubrobacterales"									[10] "Nocardioides sp."
[11] "Unclassified Chitinophagales"									[11] "Gaiella sp."
[12] "Unclassified Thermomicrobiales"									[12] "Unclassified Gaiellales"
[13] "Unclassified Ktedonobacteria"									[13] "Conexibacter sp."
[14] "Unclassified Chloroflexi"									[14] "Unclassified Solirubrobacterales"
[15] "Bacillus sp."									[15] "Unclassified Chitinophagales"
[16] "Gemmatimonas sp."									[16] "Unclassified Sphingobacteriales"
[17] "Unclassified Gemmatimonadaceae"									[17] "Unclassified Thermomicrobiales"
[18] "Haliangium sp."									[18] "Unclassified Ktedonobacteraceae"
[19] "Nitrospira sp."									[19] "Unclassified Ktedonobacteria"
[20] "Unclassified Saccharimonadales"									[20] "Unclassified Chloroflexi"
[21] "Unclassified Tepidisphaerales"									[21] "Bacillus sp."
[22] "Bacteria_Planctomycetota_Planctomycetes_Gemmatales_Gemmataceae_Gemmata_Gemmata sp."									[22] "Paenibacillus sp."
[23] "Unclassified Gemmataceae"									[23] "Gemmatimonas sp."
[24] "Unclassified Pirellulaceae"									[24] "Unclassified Gemmatimonadaceae"
[25] "Unclassified Acetobacteraceae"									[25] "Unclassified Myxococcaceae"
[26] "Unclassified Elsterales"									[26] "Haliangium sp."
[27] "Unclassified Micropepsaceae"									[27] "Nitrospira sp."
[28] "Reyranella sp."									[28] "Unclassified Saccharimonadales"
[29] "Bradyrhizobium sp."									[29] "Unclassified Tepidisphaerales"
[30] "Unclassified Xanthobacteraceae"									[30] "Bacteria_Planctomycetota_Planctomycetes_Gemmatales_Gemmataceae_Gemmata_Gemmata sp."
[31] "Sphingomonas sp."									[31] "Unclassified Gemmataceae"
[32] "Unclassified Burkholderiales"									[32] "Pirellula sp."
[33] "Unclassified Bacteria"									[33] "Unclassified Pirellulaceae"
[34] "Unclassified Pedosphaeraceae"									[34] "Unclassified Acetobacteraceae"
									[35] "Unclassified Elsterales"
									[36] "Reyranella sp."
									[37] "Unclassified Methyloligellaceae"
									[38] "Mesorhizobium sp."
									[39] "Unclassified Rhizobiales"
									[40] "Bradyrhizobium sp."
									[41] "Unclassified Xanthobacteraceae"
									[42] "Sphingomonas sp."
									[43] "Unclassified Alphaproteobacteria"
									[44] "Unclassified Nitrosomonadaceae"
									[45] "Unclassified Burkholderiales"
									[46] "Unclassified Gammaproteobacteria"
									[47] "Unclassified Bacteria"
									[48] "Chthoniobacter sp."
									[49] "Bacteria_Verrucomicrobiota_Verrucomicrobiae_Chthoniobacterales_Chthoniobacteraceae_Udaeobacter_Prosthecobacter"
									[50] "Udaeobacter sp."
									[51] "Pedosphaeraceae sp."
									[52] "Unclassified Pedosphaeraceae"
rhizosphere soil
$healthy									$unhealthy
[1] "Bryobacter sp."									[1] "Bryobacter sp."
[2] "Solibacter sp."									[2] "Solibacter sp."
[3] "Unclassified Vicinamibacterales"									[3] "Unclassified Blastocatellaceae"
[4] "Unclassified Acidimicrobiia"									[4] "Unclassified Holophagae"
[5] "Mycobacterium sp."									[5] "Unclassified Acidobacteriota"
[6] "Unclassified Intrasporangiaceae"									[6] "Unclassified Vicinamibacterales"
[7] "Pseudarthrobacter sp."									[7] "Vicinamibacteraceae sp."
[8] "Nocardioides sp."									[8] "Unclassified Ilumatobacteraceae"
[9] "Streptomyces sp."									[9] "Unclassified Microtrichales"
[10] "Unclassified Gaiellales"									[10] "Unclassified Acidimicrobiia"
[11] "Unclassified Chitinophagales"									[11] "Mycobacterium sp."
[12] "Unclassified Thermomicrobiales"									[12] "Unclassified Intrasporangiaceae"
[13] "Unclassified Chloroflexi"									[13] "Pseudarthrobacter sp."
[14] "Bacillus sp."									[14] "Nocardioides sp."
[15] "Gemmatimonas sp."									[15] "Bacteria_Actinobacteriota_Actinobacteria_Propionibacteriales_Propionibacteriaceae_Microlunatus_Microlunatus sp."
[16] "Unclassified Gemmatimonadaceae"									[16] "Streptomyces sp."
[17] "Unclassified Myxococcaceae"									[17] "Gaiella sp."
[18] "Haliangium sp."									[18] "Unclassified Gaiellales"
[19] "Nitrospira sp."									[19] "Unclassified Solirubrobacterales"
[20] "Unclassified Tepidisphaerales"									[20] "Unclassified Actinobacteriota"
[21] "Bacteria_Planctomycetota_Planctomycetes_Gemmatales_Gemmataceae_Gemmata_Gemmata sp."									[21] "Unclassified Chitinophagales"
[22] "Unclassified Gemmataceae"									[22] "Unclassified Microscillaceae"
[23] "Unclassified Pirellulaceae"									[23] "Unclassified Sphingobacteriales"
[24] "Unclassified Planctomycetales"									[24] "Unclassified Thermomicrobiales"
[25] "Unclassified Elsterales"									[25] "Unclassified Chloroflexi"
[26] "Unclassified Micropepsaceae"									[26] "Bacillus sp."
[27] "Reyranella sp."									[27] "Gemmatimonas sp."
[28] "Unclassified Methyloligellaceae"									[28] "Unclassified Gemmatimonadaceae"
[29] "Unclassified Rhizobiales"									[29] "Unclassified Myxococcaceae"
[30] "Bradyrhizobium sp."									[30] "Haliangium sp."
[31] "Unclassified Xanthobacteraceae"									[31] "Unclassified Myxococcota"
[32] "Sphingomonas sp."									[32] "Nitrospira sp."
[33] "Unclassified Burkholderiales"									[33] "Unclassified Tepidisphaerales"
[34] "Unclassified Bacteria"									[34] "Bacteria_Planctomycetota_Planctomycetes_Gemmatales_Gemmataceae_Gemmata_Gemmata sp."
[35] "Chthoniobacter sp."									[35] "Unclassified Gemmataceae"
[36] "Pedosphaeraceae sp."									[36] "Pirellula sp."
[37] "Unclassified Pedosphaeraceae"									[37] "Unclassified Pirellulaceae"
									[38] "Unclassified Elsterales"
									[39] "Reyranella sp."
									[40] "Unclassified Beijerinckiaceae"
									[41] "Unclassified Methyloligellaceae"
									[42] "Unclassified Rhizobiales"
									[43] "Bradyrhizobium sp."
									[44] "Unclassified Xanthobacteraceae"
									[45] "Sphingomonas sp."
									[46] "Unclassified Alphaproteobacteria"
									[47] "Rhizobacter sp."
									[48] "Unclassified Comamonadaceae"
									[49] "Unclassified Nitrosomonadaceae"
									[50] "Unclassified Burkholderiales"
									[51] "Bacteria_Proteobacteria_Gammaproteobacteria_Pseudomonadales_Pseudomonadaceae_Pseudomonas_Pseudomonas sp."
									[52] "Unclassified Bacteria"
									[53] "Chthoniobacter sp."
									[54] "Bacteria_Verrucomicrobiota_Verrucomicrobiae_Chthoniobacterales_Chthoniobacteraceae_Udaeobacter_eubacterium"
									[55] "Bacteria_Verrucomicrobiota_Verrucomicrobiae_Chthoniobacterales_Chthoniobacteraceae_Udaeobacter_Prosthecobacter"
									[56] "Udaeobacter sp."
									[57] "Pedosphaeraceae sp."
									[58] "Unclassified Pedosphaeraceae"
									[59] "Luteolibacter sp."
roots
$healthy												$unhealthy
[1] "Mycobacterium sp."												[1] "Mycobacterium sp."
[2] "Nakamurellaceae"												[2] "Nakamurellaceae"
[3] "Unclassified Microbacteriaceae"												[3] "Kineosporia sp."
[4] "Actinoplanes sp."												[4] "Unclassified Microbacteriaceae"
[5] "Unclassified Micromonosporaceae"												[5] "Nocardioides sp."
[6] "Nocardioides sp."												[6] "Unclassified Chitinophagales"
[7] "Streptomyces sp."												[7] "Mucilaginibacter sp."
[8] "Unclassified Chitinophagales"												[8] "Unclassified Myxococcaceae"
[9] "Unclassified Microscillaceae"												[9] "Unclassified Tepidisphaerales"
[10] "Bacteria_Bacteroidota_Bacteroidia_Flavobacteriales_Flavobacteriaceae_Flavobacterium_Flavobacterium sp."												[10] "Bacteria_Proteobacteria_Alphaproteobacteria_Rhizobiales_Devosiaceae_Devosia_Devosia sp."
[11] "Mucilaginibacter sp."												[11] "Allorhizobium-Neorhizobium-Pararhizobium-Rhizobium sp."
[12] "Unclassified Thermomicrobiales"												[12] "Unclassified Xanthobacteraceae"
[13] "Unclassified Saccharimonadales"												[13] "Novosphingobium sp."
[14] "Unclassified Tepidisphaerales"												[14] "Sphingomonas sp."
[15] "Methylobacterium sp."												[15] "Unclassified Sphingomonadaceae"
[16] "Bacteria_Proteobacteria_Alphaproteobacteria_Rhizobiales_Devosiaceae_Devosia_Devosia sp."												[16] "Unclassified Comamonadaceae"
[17] "Allorhizobium-Neorhizobium-Pararhizobium-Rhizobium sp."												[17] "Variovorax sp."
[18] "Mesorhizobium sp."												[18] "Bacteria_Proteobacteria_Gammaproteobacteria_Pseudomonadales_Pseudomonadaceae_Pseudomonas_Pseudomonas sp."
[19] "Unclassified Xanthobacteraceae"												[19] "Chthoniobacter sp."
[20] "Novosphingobium sp."
[21] "Sphingomonas sp."
[22] "Unclassified Sphingomonadaceae"
[23] "Rhizobacter sp."
[24] "Unclassified Comamonadaceae"
[25] "Variovorax sp."
[26] "Bacteria_Proteobacteria_Gammaproteobacteria_Pseudomonadales_Pseudomonadaceae_Pseudomonas_Pseudomonas sp."
[27] "Chthoniobacter sp."
shoots
$healthy												$unhealthy
[1] "Rhodococcus sp."												[1] "Rhodococcus corynebacterioides"
[2] "Microbacterium sp."												[2] "Rhodococcus sp."
[3] "Unclassified Microbacteriaceae"												[3] "Kineococcus sp."
[4] "Aeromicrobium sp."												[4] "Curtobacterium sp."
[5] "Nocardioides sp."												[5] "Unclassified Microbacteriaceae"
[6] "Unclassified Chitinophagales"												[6] "Aeromicrobium sp."
[7] "Pedobacter sp."												[7] "Bacteria_Actinobacteriota_Actinobacteria_Propionibacteriales_Nocardioidaceae_Marmoricola_Marmoricola sp."
[8] "Methylobacterium sp."												[8] "Nocardioides sp."
[9] "Allorhizobium-Neorhizobium-Pararhizobium-Rhizobium sp."												[9] "Unclassified Chitinophagales"
[10] "Novosphingobium sp."												[10] "Pedobacter sp."
[11] "Sphingomonas sp."												[11] "Methylobacterium sp."
[12] "Unclassified Sphingomonadaceae"												[12] "Allorhizobium-Neorhizobium-Pararhizobium-Rhizobium sp."
[13] "Unclassified Comamonadaceae"												[13] "Aureimonas sp."
[14] "Variovorax sp."												[14] "Novosphingobium sp."
[15] "Pantoea sp."												[15] "Sphingomonas sp."
[16] "Bacteria_Proteobacteria_Gammaproteobacteria_Pseudomonadales_Pseudomonadaceae_Pseudomonas_Pseudomonas sp."												[16] "Unclassified Sphingomonadaceae"
												[17] "Unclassified Comamonadaceae"
												[18] "Variovorax sp."
												[19] "Pantoea sp."
												[20] "Unclassified Enterobacterales"
												[21] "Bacteria_Proteobacteria_Gammaproteobacteria_Pseudomonadales_Pseudomonadaceae_Pseudomonas_Pseudomonas sp."
												[22] "Pseudoxanthomonas sp."

## Sheet: Supplementary figure 1
Supplementary Figure 1 A,B: Unhealthy farmss of strawberry
Supplementary Figure 1 C, D: Healthy farmss of strawberry

## Sheet: Supplementary figure 2
	Supplementary Figure 2: The data of the Institute of Meteorology and Water Management - National Research Institute were processed. Temperature and precipitation in the nearest weather station to the plantations analyzed. With dotted vertical line we marked the day of sampling (19th July 2019)

## Sheet: Supplementary figure 3
Supplementary Figure 3: Rarefaction curves an rarefaction size of four types of analysed samples: bulk soil, roots, rhizoshere and shoots. Dotted lines show conducted rarefaction

## Sheet: Supplementary figure 4
	Supplementary Figure 4: Statistical differences in mean abundances of 15 most abundant bacterial phyla in 4 niches between healthy and unhealthy strawberry plantations

## Sheet: Supplementary figure 5
Supplementary Figure 5: The differences in chemical properties of the bulk soil between healthy and unhealthy farms

## Sheet: Supplementary figure 6
Supplementary Figure 6: Spearman correlations between relative abundances of bacterial biomarkers and chemical properties of the bulk soil

## Sheet: Supplememtary figure 7
Supplementary Figure 7: PICRUSt2 prediction of KEGG functional pathways of bacterial microbiome
		A Summary of abundance of functional pathways in the samples, only pathways that make at least 1% are shown
		B Volcano plots of differential analysis of predicted with PICRUSt2 tool KEGG classes for soil, C rhizosphere, D root and E shoot niches
